# Supplementary material for: TMEM16K is an interorganelle regulator of endosomal sorting
Source: Nat Commun. 2020 Jul 3;11:3298. doi: 10.1038/s41467-020-17016-8 (PMC7335067; doi:10.1038/s41467-020-17016-8)
Supplement: Supplementary file 4 — Supplementary Data 1 [file 41467_2020_17016_MOESM4_ESM.xlsx]

## Sheet: TMEM16K proteomics candidates 
UniProt ID	Gene Name	Peptide counts
Q8BH79	TMEM16K	219
Endoplasmic reticulum
Q9BSJ8	Esyt1	66
Q8N766	EMC1	59
P51648	ALDH3A2	44
O95292	VAPB	41
Q9P0L0	VAPA	27
Q9H0U4	Rab1b	25
Q15006	EMC2	24
Q92575	Ubxn4	23
O95573	ACSL3	20
Q96HY6	DDRGK1	20
Q9P0I2	EMC3	20
Q13190	Stx5	15
P55072	VCP	15
Q5J8M3	EMC4	14
P18031	PTP1B	14
Q9NQC3	RTN4	14
Q15738	NSDHL	13
Q13586	STIM1	13
P27824	CANX	12
Q96S66	CLCC1	12
O15260	SURF4	12
Q8WXH0	SYNE2	12
O94874	UFL1	11
Q8N5K1	CISD2	10
P61803	DAD1	10
P61106	Rab14	10
P61586	RhoA	10
Q9NPA0	EMC7	9
P46977	STT3A	9
P51572	BCAP31	7
Q99653	CHP1	7
Q9P003	CNIH4	7
P00387	CYB5R3	7
P39656	DDOST	7
O00264	PGRMC1	7
Q8WVM8	SCFD1	7
Q5VV42	CDKAL1	6
Q15437	SEC23B	6
Q9UNL2	SSR3	6
Q9P2W9	Stx18	6
Q04323	UBXN1	6
Q8IY17	PNPLA6	5
Q9NR31	SAR1A	5
P67812	SEC11A	5
Q9H3N1	TMX1	5
Q86Y07	VRK2	5
O75915	ARL6IP5	4
Q9Y6K0	CEPT1	4
Q15392	DHCR24	4
P30519	HMOX2	4
Q8NF37	LPCAT1	4
Q99735	MGST2	4
P61019	RAB2A	4
P60468	SEC61B	4
P60059	SEC61G	4
O00400	SLC33A1	4
Q9Y385	UBE2J1	4
Q86XL3	ANKLE2	3
Q07812	BAX	3
Q6ZMG9	CERS6	3
Q9BXS0	COL25A1	3
Q9UBM7	DHCR7	3
Q15125	EBP	3
Q9BW60	ELOVL1	3
O94905	ERLIN2	3
P50851	LRBA	3
O14880	MGST3	3
P16333	NCK1	3
Q8TBX8	PIP4K2C	3
Q92530	PSMF1	3
O95456	PSMG1	3
Q13501	SQSTM1	3
Q9Y3A6	TMED5	3
P57088	TMEM33	3
Q96JH7	VCPIP1	3
Q8WTX9	ZDHHC1	3
Endosomal transport
O15498	Ykt6	28
P51148	Rab5c	22
Q13190	Stx5	15
Q96NT0	CCDC115	15
P46109	CRKL	11
P61106	Rab14	10
P61586	RhoA	10
O15144	ARPC2	9
Q9UL25	Rab21	7
P35232	PHB	7
Q9BXB4	OSBPL11	6
P20339	Rab5a	6
Q13596	Snx1	6
P51149	Rab7a	5
Q8IWF6	DENND6A	4
Q9UH99	SUN2	4
O60784	TOM1	4
Q15836	VAMP3	4
O75436	Vps26a	4
P50851	LRBA	3
Q13501	SQSTM1	3
Q9UQN3	CHMP2B	3
Q8IYI6	EXOC8	3
P30048	PRDX3	3
Q15286	Rab35	3
O14966	Rab7L1	3
O60749	Snx2	3
Q86Y82	Stx12	3
Nuclear membrane
P12270	TPR	50
P46060	RANGAP1	30
Q5JTV8	TOR1AIP1	19
Q5SW79	CEP170	13
Q8WXH0	SYNE2	12
P18754	RCC1	10
Q9UIA9	XPO7	9
P49790	NUP153	7
Q8WUM0	Nup133	6
Q9UH99	SUN2	4
Q9Y6K0	CEPT1	4
P37198	NUP62	4
Q9BW27	NUP85	4
Q6ZMG9	CERS6	3
Q9UBM7	DHCR7	3
P57088	TMEM33	3
Q9NRG9	AAAS	3
Q8WYP5	AHCTF1	3
O00629	KPNA4	3
O95168	NDUFB4	3
P35658	NUP214	3
P52948	NUP98	3
Proteasome
P43686	PSMC4	9
P55036	PSMD4	6
P17980	PSMC3	5
P62333	PSMC6	4
P60900	PSMA6	3
O14818	PSMA7	3
O00487	PSMD14	3
Q92530	PSMF1	3
Other
Q8VED5	Krt79	145
Q9D2U9	Hist3h2ba	126
Q8N257	HIST3H2BB	126
Q6IME9	Krt72	71
O15173	PGRMC2	50
P11499	Hsp90ab1	49
Q9BR76	CORO1B	46
P30041	PRDX6	41
Q99623	PHB2	37
P46821	MAP1B	30
P50747	HLCS	23
Q9Y266	NUDC	22
O95721	SNAP29	22
P46108	CRK	21
Q922F4	Tubb6	20
P07741	APRT	19
Q00341	HDLBP	19
Q15323	KRT31	19
Q14525	KRT33B	19
P55010	EIF5	18
P37802	TAGLN2	18
Q9UPN4	CEP131	16
Q14247	CTTN	16
Q9HCY8	S100A14	16
Q5T750	XP32	16
Q9H9B4	SFXN1	15
Q6Y7W6	GIGYF2	14
Q14532	KRT32	14
P13797	PLS3	14
Q9HCU5	Sec12	14
Q9Y490	TLN1	14
Q9BQ39	DDX50	13
Q14574	DSC3	13
Q9ULH7	MRTFB	13
P08865	RPSA	13
O75410	TACC1	13
Q9H2G2	SLK	12
Q8VDJ3	Hdlbp	11
P52732	Kif11	11
P08559	PDHA1	11
O43396	TXNL1	11
P30419	NMT1	10
O95613	PCNT	10
P06737	PYGL	10
Q15020	Sart3	10
P22735	TGM1	10
Q9Y277	VDAC3	10
O75342	ALOX12B	9
Q9NP55	BPIFA1	9
Q8TDL5	BPIFB1	9
O75534	CSDE1	9
P23588	EIF4B	9
Q9Y2H6	FNDC3A	9
P01876	IGHA1	9
Q14157	UBAP2L	9
P08758	ANXA5	8
Q92747	ARPC1A	8
Q9Y5K6	CD2AP	8
Q9H5V9	CXorf56	8
Q14126	DSG2	8
P11171	EPB41	8
O76009	KRT33A	8
P02788	LTF	8
Q9H2M9	RAB3GAP2	8
Q61247	Serpinf2	8
P19623	SRM	8
O95210	STBD1	8
P26640	VARS	8
Q96TA2	YME1L1	8
Q96DA0	ZG16B	8
Q9H3P7	ACBD3	7
Q96M89	CCDC138	7
Q8NDI1	EHBP1	7
P62873	GNB1	7
Q13765	NACA	7
P46459	NSF	7
Q61990	Pcbp2	7
Q15149	PLEC	7
Q9H6T3	RPAP3	7
P16949	STMN1	7
Q8WUY1	THEM6	7
Q8N511	TMEM199	7
P02768	ALB	6
Q07960	ARHGAP1	6
P25311	AZGP1	6
Q9NX63	CHCHD3	6
Q96C19	EFHD2	6
P0CG08	GPR89B	6
O88477	Igf2bp1	6
Q9H910	JPT2	6
O76011	KRT34	6
P01833	PIGR	6
P61224	RAP1B	6
Q96FQ6	S100A16	6
Q15019	SEPTIN2	6
P28289	TMOD1	6
P43897	TSFM	6
Q9Y5T5	USP16	6
O15143	ARPC1B	5
Q7Z6K5	ARPIN	5
O75964	ATP5MG	5
Q8WWM7	ATXN2L	5
P35606	COPB2	5
Q96EB1	ELP4	5
Q9UBC2	EPS15L1	5
P11413	G6PD	5
Q9H8Y8	GORASP2	5
Q9UKN8	GTF3C4	5
Q8N442	GUF1	5
P68871	HBB	5
Q96CX2	KCTD12	5
Q2M1P5	KIF7	5
P05784	Krt18	5
P00846	MT-ATP6	5
Q9Y2A7	NCKAP1	5
Q9UHK0	NUFIP1	5
O60256	PRPSAP2	5
P32322	PYCR1	5
Q96C36	PYCR2	5
Q53H96	PYCR3	5
Q9H6Z4	RANBP3	5
Q5T8P6	RBM26	5
Q99590	SCAF11	5
O94901	Sun1	5
O43548	TGM5	5
Q9HAD4	WDR41	5
Q9NZC7	WWOX	5
Q9NRK6	ABCB10	4
O75027	ABCB7	4
Q16864	ATP6V1F	4
Q13867	BLMH	4
P47755	CAPZA2	4
Q920C1	Chrdl1	4
Q86X83	COMMD2	4
Q9BTC0	DIDO1	4
Q9UGM3	DMBT1	4
P55039	DRG2	4
Q9NP97	DYNLRB1	4
Q16610	ECM1	4
Q8TE02	ELP5	4
Q6UN15	FIP1L1	4
Q14697	GANAB	4
O75223	GGCT	4
P09429	HMGB1	4
Q1KMD3	HNRNPUL2	4
Q14533	KRT81	4
P78385	KRT83	4
O43790	KRT86	4
Q9BYE3	LCE3D	4
Q86V48	LUZP1	4
Q92614	MYO18A	4
Q13459	MYO9B	4
P41227	NAA10	4
Q9BTX1	NDC1	4
P30414	NKTR	4
O00151	PDLIM1	4
P12273	PIP	4
Q14651	PLS1	4
P00491	PNP	4
Q13136	PPFIA1	4
Q96QC0	PPP1R10	4
Q5HYI8	RabL3	4
O15258	RER1	4
O75116	ROCK2	4
P78345	RPP38	4
P06703	S100A6	4
Q96ES7	SGF29	4
P34897	SHMT2	4
Q8N0X7	SPG20	4
Q8WXA9	SREK1	4
P61011	SRP54	4
P40763	STAT3	4
Q6ZVM7	TOM1L2	4
Q9NV66	TYW1	4
Q14139	UBE4A	4
Q9Y4E8	USP15	4
P23381	WARS	4
Q7Z739	YTHDF3	4
Q96ME7	ZNF512	4
O00154	ACOT7	3
Q9H2P0	ADNP	3
P49189	ALDH9A1	3
O08583	Alyref	3
O75179	ANKRD17	3
O15511	ARPC5	3
O75787	ATP6AP2	3
Q9H3K6	BOLA2	3
P35613	BSG	3
O96005	CLPTM1	3
Q9UKZ1	CNOT11	3
P61923	COPZ1	3
P13073	COX4I1	3
Q9BZJ0	CRNKL1	3
P49711	CTCF	3
O60716	CTNND1	3
Q2TBE0	CWF19L2	3
P25685	DNAJB1	3
Q9BVM2	DPCD	3
Q02487	DSC2	3
Q6PDI5	Ecpas	3
Q14232	EIF2B1	3
Q9NR50	EIF2B3	3
Q06265	EXOSC9	3
Q9NZB2	FAM120A	3
O14976	GAK	3
Q9CQQ4	Gemin2	3
P08754	GNAI3	3
P11488	GNAT1	3
Q8TBA6	GOLGA5	3
Q7Z4H7	HAUS6	3
O75330	HMMR	3
O15066	KIF3B	3
Q07866	KLC1	3
Q92764	KRT35	3
O76013	KRT36	3
O76015	KRT38	3
Q6IFX3	Krt40	3
Q15031	LARS2	3
O95202	LETM1	3
O95372	LYPLA2	3
Q9UPN3	MACF1	3
Q7Z7H8	MRPL10	3
P00395	MT-CO1	3
O75431	MTX2	3
P70670	Naca	3
Q16795	NDUFA9	3
Q9UGY1	NOL12	3
Q76FK4	NOL8	3
Q9CQS2	Nop10	3
Q9UNZ2	NSFL1C	3
P36639	NUDT1	3
Q9ULE6	PALD1	3
Q8NEN9	PDZD8	3
Q9NWS0	PIH1D1	3
Q10713	PMPCA	3
O14802	POLR3A	3
Q15181	PPA1	3
Q99873	PRMT1	3
Q96HE9	PRR11	3
P48634	PRRC2A	3
Q86SE5	RALYL	3
P43487	RANBP1	3
Q8IXI2	RHOT1	3
Q5VWQ0	RSBN1	3
P33764	S100A3	3
Q9UBE0	SAE1	3
Q9Y512	SAMM50	3
Q6PDG5	Smarcc2	3
Q8TAQ2	SMARCC2	3
O75940	SMNDC1	3
P02814	SMR3B	3
P14576	Srp54	3
P05455	SSB	3
Q9UJZ1	STOML2	3
P53597	SUCLG1	3
P61956	SUMO2	3
Q8TC07	TBC1D15	3
Q8WVM0	TFB1M	3
Q9Y2S6	TMA7	3
Q9JKK7	Tmod2	3
Q5T6F2	UBAP2	3
Q13404	UBE2V1	3
P61758	VBP1	3
Q9Y4P8	WIPI2	3
Q01831	XPC	3
Q8WU90	ZC3H15	3
Q14966	ZNF638	3
