# Supplementary material for: TMEM16K is an interorganelle regulator of endosomal sorting
Source: Nat Commun. 2020 Jul 3;11:3298. doi: 10.1038/s41467-020-17016-8 (PMC7335067; doi:10.1038/s41467-020-17016-8)
Supplement: Supplementary file 9 — Source Data [file 41467_2020_17016_MOESM9_ESM.xlsx]

## Sheet: Figure 1.
Figure 1.a
RT-PCR from liver and brain tissues obtained from the wild type and TMEM16K ubiquitous knockout littermates. RNA was extracted, reverse transcribed and equal amounts of each tissue sample were loaded on agarose gel and revealed with GelGreen. Two different sets of primers amplifying TMEM16K were used (see Methods and Supplementary Table 1), and Gadph and β-actin were amplified as controls. DNA La…
Figure 1.b
WT			KO
Animal 1	Animal 2	Animal 3	Animal 1	Animal 2	Animal 3	Animal 4
417.137	432.169	402.173	294.019	295.263	279.086	326.558
413.311	414.019	389.299	383.354	378.994	357.213	225.464
349.997	526.117	428.67	231.555	227.474	221.71	259.998
356.228	139.227	445.262	241.154	240.039	233.774	268.665
439.696	369.922	339.298	216.019	216.275	215.874	214.226
408.719	519.337	419.584	121.998	91.791	98.373	101.275
109.99	379.559	346.365	314.101	316.282	283.429	350.51
288.998	467.854	413.786	274.765	282.576	278.054	316.114
357.556	409.038	378.101	139.227	198.994	197.688	159.987
339.272	157.447	144.482	216.626	216.995	217.698	217.897
172.226	327.338	304.227	257.796	271.118	238.543	283.675
429.226	386.498	347.194	327.248	317.107	302.443	352.778
331.229	341.029	323.019	122.265	119.288	120.718	146.226
421.667	209.027	441.337	226.497	222.898	218.101	246.297
260.225	452.876	204.225	358.462	375.721	339.08	474.667
199.728	328.488	411.748	296.557	298.322	280.103	349.408
355.709	436.337	319.847	269.265	279.108	423.009	309.396
266.262	246.985	408.448	359.162	375.998	349.668	492.009
414.231	221.359	258.556	522.226	487.236	378.406	261.432
405.338	375.069	233.115	236.272	229.465	232.067	379.334
426.229	268.439	440.999	335.112	318.776	319.141	209.227
344.972	414.216	340.824	200.946	215.992	201.116	231.996
398.225	406.171	285.229	217.55	219.557	217.898	165.226
262.88	448.276	396.338	150.826	199.385	391.151	324.026
457.37	346.285	372.018	289.369	293.99	276.123	387.627
96.118	391.665	410.586	350.299	350.554	455.361	285.453
346.012	253.998	325.957	265.529	279.029	199.992	154.363
278.978	473.278	366.228	123.998	126.556	279.003	224.187
257.319	363.286	262.102	376.556	377.019	325.898	381.154
124.449	326.014	414.222	350.178	350.449	275.263	356.449
336.229	243.746	494.375	328.265	317.546	124.369	350.287
459.948	163.28	87.998	509.288	379.019	351.126
479.287	329.964	486.029	531.631		321.665
345.996	485.888	338.883			311.727
62.399	509.547	296.557			367.224
218.717	346.345	481.108			380.268
271.109	133.336	250.365
265.229	227.195	188.812
411.302	269.336	321.998
340.287	268.419	415.918
	412.998	415.047
	343.869	334.228
	521.992	74.273
		504.69
		239.643
		294.186
		281.376
		383.338
		324.354
		422.272
Figure 1.c
WT					KO
Animal 1	Animal 2	Animal 3	Animal 4	Animal 5	Animal 1	Animal 2	Animal 3	Animal 4
761.868	643.03	471.602	624.629	1194.82	382.726	219.796	364.196	237.75
385.279	659.515	455.118	903.846	139.097	356.529	526.359	259.41	308.608
491.087	534.218	637.152	787.495	424.385	200.755	230.338	406.366	473.327
533.96	621.753	393.396	243.181	461.443	208.103	206.57	376.272	258.004
434.733	1047.1	771.457	540.288	330.141	83.51	242.734	520.992	420.04
793.751	921.225	616.003	990.358	733.887	397.357	508.469	268.802	392.246
642.834	711.461	621.242	806.279	786.472	302.219	259.282	355.762	224.588
415.373	532.749	492.304	560.032	1399.09	339.022	396.143	216.857	260.816
191.298	708.905	393.843	722.195	458.504	204.717	127.085	472.369	397.932
736.63	377.231	460.612	718.553	556.965	307.714	370.075	259.282	329.055
628.778	752.481	666.096	752.864	437.675	346.37	926.72	347.967	221.329
906.779	699.065	647.694	1114.57	566.166	380.553	154.56	254.043	363.813
666.347	424.001	404.769	779.38	632.296	428.218	424.832		222.415
292.761	1082.81	874.391	585.078	650.186	451.859	930.745		294.296
526.101	422.787	621.242	619.709	404.194	443.361	582.522		469.174
793.24	119.674	630.635	598.624	423.873	184.973	457.226		409.433
784.551	389.179	576.005	795.609	527.573	398.699	724.431		257.365
790.684	633.829	994.575	625.012	505.849	675.297			440.294
682.512	727.243	874.902	580.925	689.609	396.016			163.824
499.713	667.885	426.749	570.638	697.851	537.924			335.572
770.686	626.226	583.034	532.941	597.793	320.237			244.97
593.7	543.355	635.682	506.361	461.571	483.742			296.213
217.494	580.158	382.023		648.333	129.386			569.105
394.352	721.045	411.989		538.244	193.599			366.944
658.105		443.169		591.979	294.041			519.267
774.455		1198.46		554.217	278.45			450.517
557.345		406.366		519.203	179.351			334.613
505.016		498.757		466.619	169.383			339.469
		419.912		636.513	195.069			487.895
		379.914		563.418	326.115			184.207
		621.178		541.63	226.952			603.224
		388.476			410.711			346.689
					229.891			1093.74
					288.61			408.73
					273.211			338.958
					480.164			411.67
					179.606			517.159
					125.616			324.326
					200.883			254.235
					165.55			254.235
					171.62			532.174
								140.056
								599.774
								370.266
								422.787
								593.576
								289.376
								303.05
								314.806
								235.514
								605.141
								601.882
								590.509
								523.484
								251.359
								293.466
Figure 1.e
Hindlimb clasping					Ledge Test Score
	WT	KO				WT	KO
Animal 1	0	3	Animal 1		Animal 1	1	2	Animal 1
Animal 2	0	1	Animal 2		Animal 2	1	3	Animal 2
Animal 3	0	2	Animal 3		Animal 3	0	0	Animal 3
Animal 4	0	2	Animal 4		Animal 4	0	1	Animal 4
Animal 5	1	2	Animal 5		Animal 5	3	2	Animal 5
Animal 6	0	3	Animal 6		Animal 6	0	3	Animal 6
Animal 7	0				Animal 7	0
Figure 1.g
16K vs Calreticulin			Sec61β vs Calreticulin			16K vs PDI			Sec61β vs PDI			16K vs Sec61β
Experiment 1	Experiment 2	Experiment 3	Experiment 1	Experiment 2	Experiment 3	Experiment 1	Experiment 2	Experiment 3	Experiment 1	Experiment 2	Experiment 3	Experiment 1	Experiment 2	Experiment 3
0.755	0.79	0.903	0.812	0.914	0.857	0.792	0.794	0.968	0.895	0.902	0.873	0.889	0.752	0.869
0.956	0.89	0.882	0.681	0.772	0.756	0.94	0.804	0.956	0.831	0.853	0.835	0.871	0.886	0.887
0.94	0.897	0.934	0.779	0.751	0.821	0.948	0.923	0.906	0.769	0.917	0.9	0.751	0.913	0.861
0.95	0.844	0.794	0.881	0.923	0.775	0.959	0.817	0.93	0.877	0.805	0.808	0.862	0.723	0.724
0.957	0.76	0.895	0.73	0.792	0.834	0.9	0.82	0.903	0.86	0.731	0.734	0.91	0.76	0.862
0.938	0.791	0.901	0.759	0.827	0.935	0.852	0.91	0.905	0.821	0.879	0.853	0.746	0.739	0.914
0.937	0.887	0.873	0.848	0.879	0.729	0.811	0.857	0.958	0.908	0.819	0.885	0.865
0.905	0.861	0.926	0.786	0.894	0.679	0.908	0.821	0.949	0.862	0.87	0.819	0.731
0.882	0.813	0.815	0.744	0.78	0.902	0.907	0.9	0.989	0.684	0.891	0.838
0.929	0.935	0.875	0.694	0.755	0.849	0.901	0.906	0.962	0.794	0.794	0.863
0.882	0.903	0.891	0.904	0.769	0.853	0.852	0.959	0.797	0.911	0.838	0.738
0.835	0.863	0.913	0.898	0.802	0.937	0.96	0.879	0.855	0.839		0.829
0.919	0.888	0.926	0.811	0.825	0.938	0.98		0.83	0.89		0.908
0.91	0.917	0.912	0.784	0.904							0.878
		0.935	0.769
		0.782

## Sheet: Figure 3.
Figure 3.a
WT			KO			KO+ 16K
Experiment 1	Experiment 2	Experiment 3	Experiment 1	Experiment 2	Experiment 3	Experiment 1	Experiment 2	Experiment 3
24.31	36.2107	87.639	53.5414	53.6423	219.245	68.9607	95.2547	187.181
56.6278	53.7385	109.897	93.2024	149.056	296.856	45.8394	55.009	134.152
77.8562	76.7809	128.004	124.67	184.167	184.208	108.001	157.255	36.4643
80.9951	78.2497	128.695	133.077	186.978	186.489	103.437	155.785	32.1541
88.0948	88.0287	37.0976	155	247.936	196.046	88.9726	115.47	103.87
200.737	43.4181	139.097	84.14	91.9093	225.079	57.0071	90.1164	176.355
138.266	169.473	82.0394	192.295	138.028	128.599	176.254	65.8322	81.7456
138.09	154.355	45.9989	186.496	217.233	125.421	53.9909	109.007	155.966
128.782	135.001	59.0017	169.4	110.641	95.45	82.3982	100.82	98.5667
117.627	124.598	85.5271	217.135	259.058	91.7727	155.394	158.255	58.008
89.9909	89.0588	167.958	210.355	399.718	153.736	136.079	57.2589	64.2462
107.058	113.104	57.8681	163.256	299.256	209.862	75.2785	94.2994	96.2271
120.456	126.922	126.984	239.069	342.142	249.586	130.145	155.227	54.8701
134.152	135.759	107.648	226.355	182.262	89.5869	117	170	43.0999
100.007	101.068	88.1837	204.474	138.114	159.078	49.6383	53.5287	142.611
74.973	73.6472	132.002	206.834	72.5443	92.7612	57.9981	96.6447	176.775
55.7262	51.8371	120.005	178.543	190.648	150.179	100.005	110.871	120.838
42.5509	41.6989	58.2837	168.694	169.346	104.001	121.283	50.2589	49.6428
81.275	79.824	136	229.032	149.094	210.344	45.3884	82.0004	56.2437
58.9241	58.8372	88.0326	105.086	342.31	169.298	68.9973	121.006	93.0016
106.871	107.206	106.907	92.4487	250.958	182.971	155.423	133.153	133.983
126.973	133.005	123.841	75.37	163.722	260.001	86.2548	94.9857	96.1717
135.573	54.9042	132.749	137.415	95.0015	221.347	174.003	81.0003	88.2537
184.814	104.86	89.0196	95.2226	234.008	186.926	29.141	164.027	59.0806
125.662	127.008	86.4126	229	206.603	182.669	55.464	147.787	101.001
107.853	115.246	73.4366	224.72	63.1015	70.9366	91.252	88.9192	81.6245
88.2904	88.0589	40.1314	215.782	109.998	167.613	95.6778	162.178	128.225
112.268	122.491	80.8205	210.001	169.376	94.7302	133.512	101.325	157.72
58.0528	57.9857	117.678	201.606	203.273	143.666	140.225	55.7426	105
49.7463	47.1412	104.009	94.6494	92.9914	329.956	156.008	156.454	113.672
85.9928	85.0286	134.59	169.3	179.695	211.961	58.5122	51.2254	55.7386
88.0159	87.1947	135.898	217	284.983	93.0014	54.2657	82.1421	56.6501
104.4	106.894	58.0194	160.966	364.717	144.814	121.1	131.055	79.2664
106.987	110.059	58.9016	215.057	147.495	91.0927	97.4531	109.776	82.5436
109.996	119.789	76.0037	94.9001	186.706	157.007	56.098	62.788	177.284
118.651	126.476	83.9492	91.1622	149.165	204.313	118.409	124.66	156.646
188.952	133.799	124.698	150.903	94.71	91.3309	81.5412		48.0002
39.7003	38.9782	46.1312	143.003	211.531	154.952	129.999		120.775
52.972	47.8106	185.867	68.538	252.756	336.16	49.6048		172.562
59.053	58.9594	135.454	91.3394		245.736	107.658		46.5614
82.6143	81.1917	195.005	98.7618		194.997	35.2999		98.2431
46.0193	44.3659	182.964	142.093		192.296	55.671		53.509
63.5184	58.9701	137.328	90.8208		37.1037	94.4554		135.299
91.14	91.151	86.9908	104.3		169.014	82.5227		34.2877
139.338	53.3327	112.737	165.003		76.4323	53.208		93.2207
87.9938	77.9473	90.5418	235.691		167.245	93.1283		91.3539
138.993	183.012	135.199	92.8923		91.1389			132.002
135.991	139.153	40.757	125.462		154.984			160.256
135.078	136.843	139.289	192.298		92.4209			109.789
127.964	134.543		183.16		150.942			98.9871
126.206	132.421		179.402		94.8815			153.825
57.9409	56.7383		196		221.007			109.266
47.7313	44.9988		204.332		249.004
86.7092	85.1137		94.8945		182.736
89.2096	88.9726		90.9027		190.897
133.942	135.211		143.701		227.459
168.773	201.469		163.165		182.934
	138.647		173.288		210.337
	48.9734		194.567		178.792
	199.385		182.793		274.678
	86.378		92.1411		186.454
	48.9015		194.08		141.357
			145.947		119.675
			92.0053		104.078
					95.3889
					143.21
					94.6671
					143.806
					336.009
					236.361
					192.321
					206.913
					95.4587
					142.697
					118.311
					259.005
					141.668
					192.325
Figure 3.b
WT			KO			KO+ 16K
Experiment 1	Experiment 2	Experiment 3	Experiment 1	Experiment 2	Experiment 3	Experiment 1	Experiment 2	Experiment 3
0.619	0.594	0.632	0.553	0.547	0.552	0.522414	0.594014	0.537
0.646	0.67	0.67	0.587	0.558	0.614	0.612577	0.670918	0.670918
0.683	0.697	0.691	0.624	0.615	0.631	0.639096	0.700088	0.689938
0.708	0.724	0.714	0.651	0.657	0.659	0.670918	0.726607	0.705392
0.714	0.729	0.746	0.658	0.665	0.672	0.686829	0.73191	0.730585
0.718	0.771	0.771	0.658	0.68	0.673	0.692828	0.748225	0.734562
0.729	0.796	0.793	0.672	0.705	0.691	0.710812	0.762407	0.746496
0.761	0.811	0.799	0.678	0.706	0.699	0.735888	0.779827	0.755873
0.768	0.832	0.805	0.686	0.711	0.708	0.74517	0.787599	0.763733
0.769	0.858	0.82	0.699	0.738	0.721	0.747737	0.808814	0.791577
0.789	0.765	0.83	0.7	0.742	0.723	0.749147	0.817546	0.807488
0.794			0.715	0.767	0.751	0.756662	0.818096	0.807999
0.797			0.721	0.781	0.759	0.779644	0.824725	0.81677
0.799			0.76	0.782	0.768	0.78097	0.834007	0.818096
0.816			0.761	0.787	0.783	0.791577	0.864503	0.821415
0.817			0.765	0.799	0.79	0.798207	0.864503	0.849918
0.833			0.774	0.805	0.832	0.808814		0.849918
0.836			0.786	0.832		0.815444
			0.789			0.817993
			0.797			0.84594
			0.803			0.84594
			0.815			0.849918
						0.849918

## Sheet: Figure 4. 
Figure 4.a
WT			KO
Experiment 1	Experiment 2	Experiment 3	Experiment 1	Experiment 2	Experiment 3
74.1772	147.002	151.805	71.4464	73.3359	77.4323
119.835	122.169	132.116	123.226	143.4	121.772
96.9363	96.3803	96.5471	78.8837	89.1695	80.9986
101.817	99.1373	98.5126	69.6395	71.7114	72.2273
113.69	114.858	111.864	82.2287	95.3365	83.5884
103.812	106.92	102.234	107.336	116.169	113.025
70.8861	83.1689	76.1397	75.2266	76.3365	77.4332
56.9175	57.0716	69.0703	114.12	117.116	144.723
98.5241	98.5224	98.2592	132.329	144.444	119.228
129.434	143.793	146.504	94.1906	104.536	129.447
112.835	113.633	107.2	67.0128	69.2582	99.1173
84.6843	83.272	84.0787	70.1106	71.7361	142.227
109.895	111.294	106.476	106.447	111.228	68.2368
92.614	83.6126	95.9486	118.908	120.341	74.8669
67.618	81.0607	71.9435	103.994	104.539	109.686
86.2027	83.3334	94.0518	84.3376	101.646	121.74
115.69	119.961	113.624	128.676	144.027	104.53
	83.2505	79.6163	138.875	143.995	92.4475
					126.869
					135.226
Figure 4.b
WT			KO
Experiment 1	Experiment 2	Experiment 3	Experiment 1	Experiment 2	Experiment 3
86.1494	98.1489	97.275	97.0185	98.0473	99.9786
117.62	121.165	117.253	120.81	125.173	124.392
85.2349	96.319	96.0452	95.1934	95.7948	98.3523
118.089	125.398	118.09	122.021	117.894	124.692
106.87	114.13	109.542	110.047	118.094	117.891
109.723	117.629	113.499	118.081	120.214	118.69
118.183	126.029	118.183	107.503	87.0633	125.238
80.2387	81.9758	123.778	90.3154	90.8395	89.709
103.641	108.874	109.27	106.186	116.856	104.331
118.225	127.238	118.481	90.6195	92.1271	90.7696
81.3715	83.2322	83.8995	102.51	109.131	100.794
100.895	103.936	101.695	92.6879	94.5807	93.0533
83.2488	95.8492	92.5568	90.8429	93.3603	92.7238
82.7829	83.7425	85.9645	81.5713	86.9553	83.705
72.4028	75.1431	72.8148	117.861	119.454	118.316
109.168	117.206	111.272	101.809	108.621	100.192
100.679	103.394	100.78	79.3271	78.8167	80.7555
70.5873	69.8732	72.1162	100.275	106.202	100.173
86.832	100.181	99.367	114.523	118.178	118.12
108.218	117.172	109.995	90.6112	91.6428	90.6772
80.859	82.3826	82.271	96.1079	97.5392	99.2655
85.6295	96.5171	96.2042	92.4286	93.975	92.8434
83.2429	90.8962	89.096	101.399	106.946	100.191
88.2811	101.693	100.383	88.0803	89.8102	88.9894
76.8859	75.5695	78.0111	91.5867	93.5713	92.8381
83.2423	85.0224	87.367	105.257	110.862	102.726
101.416	104.598	106.691	118.985	123.459	121.433
117.226	119.001	117.189	118.489	122.535	120.716
117.165	118.801	116.698	89.7168	90.831	89.699
78.2147	79.4847	79.842	118.166	120.93	119.777
118.991	131.584	119.806	80.5473	85.2316	82.7915
112.189	118.224	115.974	105.97	112.996	103.429
71.5024	70.99	72.5186	106.09	115.741	103.965
101.852	107.91	106.994	88.8358	90.1175	89.2995
103.034	108.444	107.503	120.175	124.638	123.165
118.691	128.759	119.179	94.2763	95.4021	96.5435
77.8118	77.1979	79.129	82.4863		84.92
117.344	119.895	117.221			117.885
84.4942	96.1125	96.0028
76.181	75.163	74.5506
105.434	108.926	109.429
119.008	69.4656	120.717
119.343		121.073
		122.804
Figure 4.c
60min							120min
WT			KO				WT			KO
Experiment 1	Experiment 2	Experiment 3	Experiment 1	Experiment 2	Experiment 3		Experiment 1	Experiment 2	Experiment 3	Experiment 1	Experiment 2	Experiment 3
108.401	105.778	108.173	100.044	96.7671	99.2266		101.522	101.346	101.416	94.4132	94.4017	96.266
83.6687	87.2248	82.501	110.547	111.761	120.988		89.2402	91.3716	113.896	105.166	107.777	89.9861
99.9615	95.0492	94.7343	96.0065	95.4539	97.8809		104.653	109.17	108.352	102.86	104.287	100.59
92.2475	123.097	122.976	110.691	113.277	121.2		99.9	100.768	100.962	94.3749	89.6015	95.401
86.7713	91.2312	82.7842	105.242	105.823	110.241		91.4767	98.9434	115.161	105.781	111.151	90.0162
105.054	102.307	83.0429	109.435	110.002	114.781		105.207	110.356	113.853	104.266	108.935	100.592
107.528	103.212	103.408	110.758	116.556	121.301		107.012	113.802	101.027	102.888	100.594	106.138
107.561	103.454	107.529	88.3351	82.4409	91.209		106.238	122.07	100.907	103.207	102.734	108.143
80.5195	85.4111	81.3624	104.243	102.94	109.677		110.216	122.069	106.082	94.7073	112.564	90.0937
115.197	121.056	122.224	111.098	119.556	121.324		91.5764	99.2704	120.845	81.3003	109.679	103.346
109.797	119.586	122.527	89.7781	86.5794	95.9902		106.079	113.901	114.842	89.2541	82.354	89.4102
107.433	102.763	108.691	101.428	97.499	106.439		86.6961	90.7815	91.4744	102.859	100.057	102.355
89.4302	91.4623	92.0032	94.6871	90.3449	97.3423		106.077	109.353	89.3431	102.837	113.435	91.208
91.4546	122.424	95.5964	90.3435	86.6596	96.4131		84.6164	104.258	89.0346	89.3992	87.4711	95.0303
111.218	92.2585	91.5578	86.6994	81.7981	84.2277		96.1388	100.148	91.7063	102.625	95.5722	100.484
91.4925	122.678	99.9952	108.007	109.6	112.355		106.657	119.301	100.646	94.1725	89.3663	95.3388
113.546	100.121	120.417	100.844	97.3779	104.779		92.2527	94.7977	92.7852	90.8183	88.6079	95.2027
107.501	103.161	103.339	85.3387	81.512	83.2298		104.528	105.26	104.83	79.5614	78.9968	85.6198
94.305	94.1775	92.0862	100.231	96.8202	102.715		95.5724	99.1044	99.4102	103.199	102.59	107.253
85.867	87.8087	82.64	105.546	107.698	111.916		93.5759	95.7136	95.6835	102.293	95.553	99.5729
105.98	101.299	100.263	89.3494	82.708	94.9909		83.1511	88.3155	85.3702	78.3365	77.5978	81.7035
95.2713	94.2652	92.2483	96.7141	96.2204	98.2436		109.277	116.01	102.732	94.7879	95.4301	97.6713
103.612	98.9394	97.7476	92.1142	88.9162	96.8589		103.108	105.095	104.499	102.898	102.119	106.881
92.8318	92.7567	91.5109	100.672	96.9134	103.239		68.1247	84.9496	79.376	89.3223	85.9798	89.4371
109.244	109.2	116.853	86.7242	81.9956	86.7152		101.726	101.633	101.412	94.3991	89.7851	95.4114
105.509	100.367	100.255	90.3439	86.9979	96.7991		108.675	113.899	101.725	94.0638	89.2816	95.3202
80.0274	84.7236	80.3942	101.484	101.5	107.255		91.9093	93.1416	91.4758	101.266	95.4961	99.5041
107.382	102.581	103.163	110.067	110.658	120.349		101.244	101.034	101.031	81.1927	79.8293	87.2651
109.856	118.732	120.049	109.889	110.541	119.908		95.2512	98.7962	98.8195	92.7613	89.1017	95.2622
81.6496	86.3229	82.1017	87.4641	82.3331	90.2008		102.341	101.871	103.42	102.744	95.7505	100.584
94.1415	93.8794	91.809	111.451	120.893	110.7		84.7319	89.5874	89.3943	104.199	104.177	89.4419
96.77	94.8448	94.4323	104.991	111.558	109.819		93.7099	98.0255	97.4273	80.9917	100.002	95.6405
107.435	102.866	103.237	109.71	110.54	119.879		105.015	105.895	105.115	104.119	103.044	110.377
93.2663	93.0232	91.5222	85.9807	81.6676	83.9733		87.8053	84.625	109.626	94.259	99.9669	95.5694
103.819	100.937	122.874	101.5	101.766	108.254		82.3045	81.0408	108.802	89.0138	81.2857	88.4835
107.879	104.411	107.788	103.2	102.304	108.658		85.8494	90.3934	91.1254	102.987	95.5711	93.9961
91.3564	91.5169	83.4661	111.348	120.341	121.327		101.031	106.019	102.023	103.45	102.86	109.565
100.257	92.7536	92.2498	111.805	111.337	110.898		113.747	98.2114	102.342	79.2948	77.6697	83.555
111.798	119.697		86.888	82.0911	88.8959		111.24	130.084	106.884	102.797	95.9915	100.61
107.451	103.072		110.444	111.132	120.611		80.1925	86.1473	83.8109	102.815	99.7814	101.972
108.995	106.784		95.0981	93.3515	97.438		105.27	106.078	105.73	102.872	114.006	93.7961
93.9958	92.3796		86.7015	81.8546	84.777		105.886	107.16	87.2562		81.1102	87.9676
100.234	95.7593			103.11			96.2377	105.457	94.2509		104.691	89.9171
93.2459							108.337	120.905	112.301		104.132	95.8017
104.113							85.0764	89.9122	90.909		89.439	95.3992
							88.5791	90.9517			79.3394	86.4554
							103.774	106.574			100.59
							99.8751	99.8731
								89.2756
								110.791
								104.648
Figure 4.d
WT			KO
Experiment 1	Experiment 2	Experiment 3	Experiment 1	Experiment 2	Experiment 3
71.2597	70.8	110.417	91.2296	121.253	76.682
71.9958	72.0488	111.165	78.2833	102.335	138.489
73.2447	73.9564	112.555	106.201	78.3758	94.1003
74.0846	74.9931	113.648	128.531	99.8016	108.769
77.9485	81.4277	115.736	78.1772	141.522	78.278
79.9202	83.8879	118.099	91.5248	83.5523	97.6792
82.555	84.582	126.779	110.56	93.0176	107.83
83.5587	85.1721	127.813	73.2572	97.2591	108.41
84.8715	86.7438	131.129	77.951	119.258	75.3353
85.0351	90.0837	132.926	86.4839	78.2997	84.3058
87.6014	90.9856	136.361	96.4466	85.8036	101.01
89.8008	92.2654	138.919	127.281	157.621	80.0193
91.1226	92.8313	69.8384	120.016	94.1986	108.283
91.8294	94.5886	71.3614	94.3364	105.18	150.72
94.8295	96.1359	72.6346	75.0286	78.1469	84.1591
95.6757	96.2696	74.6174	78.4749	117.699	74.9753
97.4975	96.46	80.5921	94.8054
99.3299	96.5779	81.5692	82.2095
100.557	103.592	84.9467
107.058	105.928	85.0837
108.576	108.267	85.8043
109.166	112.594	86.2928
110.351	112.701	87.2367
112.478	113.87	87.8224
112.661	117.893	89.8936
114.023	120.513	92.1858
117.31	138.691	92.9971
124.783	140.031	93.2601
127.809	141.71	95.1111
132.29	143.023	95.2473
96.715	148.167	96.211
102.358		96.5669
107.524		96.5681
		107.663
		108.726
		109.615
Figure 4.e
WT
10 min			15 min			40 min			60 min
Experiment 1	Experiment 2	Experiment 3	Experiment 1	Experiment 2	Experiment 3	Experiment 1	Experiment 2	Experiment 3	Experiment 1	Experiment 2	Experiment 3
0.54	0.521	0.507	0.576	0.692	0.312	0.456	0.476	0.51	0.361	0.364	0.38
0.637	0.614	0.707	0.564	0.623	0.199	0.401	0.43	0.451	0.356	0.355	0.332
0.532	0.504	0.462	0.879	0.576	0.534	0.262	0.294	0.34	0.544	0.562	0.547
0.734	0.677	0.833	0.644	0.299	0.54	0.557	0.765	0.217	0.245	0.281	0.279
0.307	0.543	0.575	0.397	0.442	0.756	0.292	0.362	0.347	0.507	0.549	0.516
0.611	0.557	0.854	0.734	0.392	0.522	0.493	0.538	0.611	0.276	0.289	0.282
0.655	0.703	0.742	0.423	0.492	0.816	0.378	0.401	0.43	0.425	0.446	0.428
0.744	0.902	0.809	0.667	0.854	0.432	0.306	0.375	0.375	0.345	0.32	0.296
0.427	0.361	0.32	0.544	0.564	0.15	0.167	0.201	0.251	0.304	0.289	0.286
0.578	0.539	0.557	0.624	0.498	0.906	0.486	0.486	0.593	0.191	0.151	0.143
0.657	0.709	0.771	0.112	0.256	0.676	0.153	0.146	0.16	0.411	0.553	0.559
0.589	0.649	0.813	0.907	0.356	0.539	0.458	0.479	0.254	0.382	0.438	0.418
0.439	0.411	0.364	0.655	0.726	0.432	0.262	0.302	0.343	0.192	0.118	0.131
0.549	0.529	0.525	0.105	0.116	0.666	0.443	0.471	0.509	0.362	0.375	0.383
0.524	0.453	0.451	0.601	0.705	0.312	0.346	0.384	0.413	0.689	0.593	0.555
0.487	0.417	0.377	0.906	0.982	0.539	0.469	0.484	0.56	0.275	0.288	0.282
0.244	0.648	0.549	0.399	0.487	0.765	0.206	0.218	0.315	0.356	0.357	0.355
0.598	0.549	0.621	0.564	0.528	0.266	0.343	0.384	0.391	0.344	0.319	0.292
0.295	0.832	0.569	0.543	0.548	0.124	0.5	0.538	0.621	0.372	0.415	0.394
0.543	0.528	0.524	0.624	0.706	0.426	0.258	0.251	0.327	0.204	0.193	0.195
0.239	0.592	0.109	0.325	0.299	0.699	0.162	0.2	0.217	0.315	0.317	0.289
0.54	0.523	0.509	0.533	0.525	0.945	0.524	0.644	0.175	0.429	0.469	0.442
0.593	0.544	0.587	0.678	0.892	0.468	0.54	0.678	0.703	0.211	0.219	0.243
0.435	0.41	0.363	0.237	0.243	0.644	0.512	0.249	0.324	0.124	0.129	0.149
0.538	0.521	0.473	0.772	0.897	0.634	0.378	0.425	0.433	0.441	0.511	0.448
0.502	0.434	0.44	0.345		0.733	0.621	0.213		0.483	0.533	0.472
0.542	0.523	0.517	0.545		0.609				0.21	0.198	0.202
0.317	0.336	0.213	0.11		0.675				0.351	0.332	0.305
0.498	0.432	0.39	0.715		0.501				0.155	0.179	0.162
0.552	0.53	0.526	0.725		0.504				0.517		0.537
0.62	0.598	0.674	0.342		0.706
0.613	0.594	0.649			0.644
0.426	0.342	0.228			0.165
0.712	0.772	0.793			0.688
0.612	0.579	0.642			0.529
0.189	0.28	0.111
0.557	0.534	0.529
0.564	0.534	0.553
0.683	0.732	0.904
0.524	0.143	0.154
0.391	0.338	0.221
0.628	0.603	0.693
	0.46	0.457
	0.307
	0.541
KO
10 min			15 min			40 min			60 min
Experiment 1	Experiment 2	Experiment 3	Experiment 1	Experiment 2	Experiment 3	Experiment 1	Experiment 2	Experiment 3	Experiment 1	Experiment 2	Experiment 3
0.765	0.487	0.71	0.693	0.854	0.667	0.525	0.587	0.478	0.48	0.513	0.396
0.423	0.876	0.631	0.227	0.265	0.276	0.497	0.506	0.455	0.225	0.156	0.241
0.722	0.486	0.526	0.514	0.521	0.459	0.343	0.328	0.352	0.381	0.345	0.311
0.461	0.254	0.532	0.89	0.577	0.822	0.35	0.377	0.39	0.515	0.677	0.478
0.229	0.965	0.541	0.314	0.293	0.3	0.41	0.441	0.434	0.3	0.56	0.636
0.331	0.804	0.559	0.654	0.735	0.619	0.36	0.383	0.413	0.293	0.178	0.243
0.461	0.459	0.65	0.692	0.745	0.876	0.218	0.255	0.224	0.498	0.363	0.559
0.423	0.226	0.876	0.123	0.201	0.209	0.584	0.174	0.206	0.452	0.46	0.383
0.623	0.367	0.336	0.833	0.55	0.711	0.13	0.631	0.507	0.455	0.462	0.387
0.464	0.698	0.53	0.317	0.329	0.366	0.545	0.355	0.37	0.157	0.075	0.188
0.598	0.61	0.698	0.845	0.855	0.749	0.347	0.524	0.547	0.496	0.562	0.426
0.612	0.611	0.543	0.853	0.342	0.802	0.519	0.423	0.423	0.446	0.681	0.571
0.645	0.379	0.354	0.642	0.722	0.614	0.405	0.461	0.508	0.347	0.265	0.248
0.332	0.544	0.516	0.458	0.412	0.421	0.567	0.269	0.282	0.245	0.574	0.531
0.701	0.439	0.414	0.311	0.282	0.299	0.26	0.395	0.419	0.405	0.617	0.537
0.655	0.387	0.387	0.576	0.674	0.895	0.397	0.297	0.35	0.356	0.361	0.598
0.598	0.214	0.287	0.503	0.442	0.426	0.283	0.239	0.219	0.392	0.454	0.381
0.304	0.772	0.562	0.543	0.563	0.48	0.216	0.284	0.345	0.314	0.324	0.295
0.522	0.519	0.511	0.345	0.401	0.398	0.278	0.457	0.455	0.485	0.176	0.242
0.584	0.187	0.256	0.722	0.865	0.698	0.483	0.257	0.239	0.403	0.376	0.372
0.765	0.488	0.559	0.558	0.664	0.573	0.253			0.024	0.334	0.296
0.287	0.758	0.542	0.111	0.13	0.18				0.413	0.362	0.343
0.623	0.377	0.622	0.598	0.682	0.611				0.493	0.273	0.254
0.749	0.487	0.445	0.745	0.907	0.698				0.219	0.532	0.396
0.67	0.433	0.409	0.13	0.263	0.212				0.347	0.367	0.37
0.519	0.519	0.5	0.452	0.411	0.42				0.375	0.03	0.183
0.607	0.243	0.315	0.504	0.52	0.457				0.44	0.38	0.373
0.664	0.432	0.389	0.631	0.693	0.611				0.318	0.559	0.41
0.534	0.599	0.524	0.355	0.403	0.403				0.511	0.142	0.22
0.412	0.854	0.589	0.693	0.814	0.649				0.463	0.288	0.294
0.411	0.824	0.575	0.343		0.391				0.303	0.34	0.31
0.463	0.362	0.595	0.778		0.702				0.45	0.403	0.373
0.156	0.706	0.815	0.701		0.69				0.494	0.275	0.262
0.387	0.813	0.59	0.633		0.491				0.485	0.517	0.509
0.352	0.191	0.267	0.54		0.467				0.428	0.507	0.388
0.498		0.528	0.611		0.874				0.382	0.266	0.252
0.438		0.53	0.557						0.523		0.494
0.703		0.803							0.402		0.411
		0.554									0.396
		0.328									0.491
		0.613									0.339
		0.421									0.49
		0.307									0.556
		0.54									0.357
Figure 4.f
WT			KO
Experiment 1	Experiment 2	Experiment 3	Experiment 1	Experiment 2	Experiment 3
103.409	125.587	102.295	77.8878	83.3362	76.9986
76.4916	87.1702	76.4017	86.8599	87.9992	88.7725
93.8331	98.9768	87.0637	76.999	79.9058	75.771
125.601	127.979	121.19	86.861	88.047	90.1161
79.0409	87.3029	77.4459	84.8898	91.5898	86.7
102.295	112.067	99.3466	85.1874	81.1184	86.8998
102.839	114.029	99.8779	86.9016	88.6285	92.9978
75.0599	87.1206	75.3779	66.2255	76.1107	56.4451
114.03	126.703	114.031	82.2262	88.4597	85.1096
82.1651	87.3519	78.3096	98.8708	96.4476	86.15
115.297	127.745	114.346	68.2668	76.7024	59.1177
119.852	127.866	117.186	77.2266	86.9313	79.586
100.617	110.177	99.287	76.1089	79.5939	68.0067
88.7418	93.1718	86.6999	68.3899	77.2979	60.6609
77.6528	87.2586	76.9277	51.9981	68.3852	52.1165
99.4006	102.844	87.3199	85.1667	120.56	86.86
90.6119	94.4105	86.9544	67.8133	86.92	78.8017
99.2848	99.5464	87.163	16.0063	67.2288	50.1198
86.7615	88.5046	79.2902	78.4049	85.2662	77.01
107.683	125.802	106.289	85.0998	93.0672	86.8562
99.3464	102.294	87.2919	68.0782	76.1547	59.0098
74.5352	87.0559	74.8225	77.3315	81.4451	76.6697
99.8474	103.295	87.3787	75.5998	78.5597	65.0914
112.056	125.861	110.301	79.2252	85.5514	78.0703
75.5219	87.1353	76.0359	54.3057	68.4499	54.0992
88.4135	91.7341	86.6297	69.4487	77.997	63.9897
91.8438	98.6823	87.055	79.599	86.956	79.5949
100.011	104.065	92.076	86.4162	87.2293	86.9322
87.3886	89.2558	83.3848	85.7342	84.7031	85.6224
102.963	116.485	100.056	62.3365	76.0566	56.2256
85.4973	87.4058	78.7461	85.3341	82.7761	86.93
126.068	128.768	125.718	49.9865	68.198	50.6672
114.017	126.175	112.633	79.708	87.9152	79.872
105.202	125.777	103.73	80.5504	88.152	85.0769
125.775	128.448	125.702	58.1413	72.2266	55.8809
98.8391	99.3464	87.134	86.8503	87.6901	86.9327
125.706	128.42	125.591	76.4408	79.6851	75.5726
99.3386	100.877	87.1829	53.6671	68.3857	51.5599
			84.6671	88.6799
Figure 4.h
WT+ 16K wt			WT +16K mutant			KO + 16K wt			KO +16K mutant
Experiment 1	Experiment 2	Experiment 3	Experiment 1	Experiment 2	Experiment 3	Experiment 1	Experiment 2	Experiment 3	Experiment 1	Experiment 2	Experiment 3
100.939	101.1	100.95	52.3487	53.7728	55.9248	105.195	104.194	100.127	28.4454	35.5685	32.3353
97.8166	98.0639	97.4282	102.01	104.336	105.263	102.239	101.625	104.984	35.6012	39.1153	50.2203
98.4132	98.4177	98.309	54.801	106.252	76.0025	96.0975	96.9564	98.3116	51.9926	64.3355	52.1646
100.305	100.995	99.7163	103.255	107.364	54.8213	98.4473	106.042	103.891	36.2254	48.5528	51.6702
98.4227	98.4181	98.4167	82.6637	84.1538	88.7726	99.0749	99.1633	102.448	69.0024	79.0068	81.2266
94.0443	93.4938	93.2605	54.8418	108.436	79.6637	103.004	101.854	105.426	53.3397	69.1283	69.1163
98.4036	101.112	101.063	92.0049	102.093	103.454	99.8836	105.81	99.165	26.1163	27.2278	30.1165
100.99	98.1551	98.2031	83.2055	87.4463	94.2263	97.753	98.275	105.69	74.2255	59.3374	52.0263
99.1535	101.104	101.009	49.0384	51.0264	53.6726	104.36	102.995	104.136	51.4408	37.2265	40.2266
96.8327	100.127	99.0443	96.8846	103.846	105.253	104.988	103.657	105.554	35.57	23.9718	25.6289
98.9272	97.0018	94.502	80.2296	84.1003	85.4465	100.996	100.3	103.436	24.1152	56.1162	51.6836
97.2827	99.3026	98.9003	52.8192	54.002	61.5113	103.874	102.926		43.1678	85.8401	83.4466
97.0123	97.9003	97.0086	103.981	47.1102	65.9938	104.898	106		70.1153	71.2297	69.0023
100.62	97.1243	96.5665	46.8268	71.9928	49.2264		99.171		61.5581
95.1748	101.083	100.729	57.1663	102.097	80.168		105.993
	96.2452	94.178	94.3375	90.0846	103.779		99.1025
			86.2296		95.3363

## Sheet: Figure 6. 
Figure 6.g					Figure 6.b
KO+ ΔN16K					Western blot of purified N-terminal cytosolic domains of TMEM16F (N16F), TMEM16A (N16A) and TMEM16K (N16K) revealed with anti-GFP antibody and horseradish peroxidase. Used Precision Plus Protein™ All Blue Prestained Protein Standards from BioRad. We loaded equal volumes for each sample per well.
Experiment 1	Experiment 2	Experiment 3
226.594	127.202	214.154
148.61	298.668	146.536
159.664	305.337	152.627
260.007	147.263	233.507
261.776	149.203	242.663
190.71	185.883	164.609
163.03	381.322	159.94
151.163	302.227	150.683
202.993	202.669	198.55
139.079	279.281	138.451
221.566	215.263	203.884
278.091	199.79	299.196
279.447	224.664	301.558
202.018	298.481	197.712
69.7073	233.009	73.2225
148.228	139.233	141.405
111.116	137.252	109.962
248.346	261.967	222.195
233.523	195.124	221.985
123.354	187.02	119.276
199.778	297.266	196.335
192.249	277.982	190.177
141.068	261.225	141.293
136.42	131.335	130.091
132.263	152.801	123.738
270.889	226.001	259.997
226.705	123.559	217.227
263.365	191.283	248.118
87.009	336.476	73.2495
223.662	301.102	211.02
192.299	211.959	192.215
160.829	257.552	155.465
148.689	226.066	146.616
213.521	295.736	202.843
121.162	145.262	112.423
108.708	162.443	87.4484
139.35	143.263	140.92
259.848	271.111	226.607
264.774	205.476	257.937
259.356	217.658	226.193
136.277	192.31	127.265
211.896	193.711	202.787
275.798	267.979	261.993
278.997	164.646	299.232
222.019	203.566	209.787
196.546	131.707	192.301
197.663	278.871	195.749
275.458		261.192
265.586		259.907
190.558		162.651
207.164		201.653
231.166		220.162
138.403		138.283
283.394		308.998
295.886		335.482
296.024		379.523
299.003		401.812

## Sheet: Figure 7. 
Figure 7.d
WT			KO			KO+ 16K			WT+ PIKfyve inhibitor			KO+ PIKfyve inhibitor
Experiment 1	Experiment 2	Experiment 3	Experiment 1	Experiment 2	Experiment 3	Experiment 1	Experiment 2	Experiment 3	Experiment 1	Experiment 2	Experiment 3	Experiment 1	Experiment 2	Experiment 3
0.189	0.19	0.28	0.382	0.333	0.289	0.252	0.346	0.407	0.425	0.353	0.363	0.199	0.231	0.398
0.2125	0.212	0.229	0.329	0.322	0.276	0.243	0.252	0.228	0.358	0.4785	0.328	0.225	0.2385	0.401
0.2345	0.33	0.1895	0.419	0.228	0.3745	0.293	0.2805	0.285	0.372	0.302	0.437	0.237	0.265	0.402
0.27	0.2245	0.248	0.469	0.662	0.423	0.209	0.233	0.212	0.307	0.447	0.285	0.249	0.29	0.403
0.23	0.2155	0.2345	0.443	0.752	0.263	0.2135	0.238	0.2155	0.311	0.457	0.298	0.279	0.29	0.403
0.283	0.238	0.2665	1.3145	0.334	0.334	0.2015	0.223	0.189	0.284	0.3886	0.265	0.287	0.2925	0.422
0.33	0.239	0.2745	0.223	0.271	0.264	0.285	0.237	0.272	0.259	0.354	0.375	0.291	0.294	0.429
0.207	0.206	0.219	0.332	0.393	0.326	0.1465	0.203	0.151	0.257	0.366	0.258	0.293	0.304	0.433
0.218	0.262	0.297	0.517	0.2985	0.2685	0.2515	0.189	0.243	0.359	0.482	0.3305	0.295	0.311	0.435
0.214	0.25	0.292	0.353	0.229	0.4465	0.244	0.315	0.358	0.391	0.358	0.39	0.298	0.314	0.441
0.23	0.2135	0.2315	0.417	0.572	0.617	0.248	0.337	0.367	0.392	0.347	0.478	0.305	0.318	0.447
0.2985	0.233	0.268	0.3265	0.275	0.2665	0.234	0.25	0.228	0.328	0.35	0.36	0.308	0.318	0.461
0.2815	0.178	0.263	0.242	0.599	0.199	0.184	0.211	0.171	0.263	0.476	0.305	0.3145	0.318	0.533
0.231	0.222	0.24	0.4425	0.611	0.403	0.204	0.229	0.197	0.304	0.373	0.263	0.316	0.328	0.541
0.211	0.2065	0.257	0.3335	0.244	0.461	0.24	0.2095	0.2605	0.321	0.388	0.267	0.3175	0.328	0.553
0.299	0.242	0.242	0.3855	0.39	0.325	0.22	0.24	0.217	0.3595	0.361	0.373	0.318	0.329	0.557
0.215	0.255	0.296	0.265	0.583	0.644	0.257	0.19	0.2445	0.378	0.3025	0.392	0.324	0.336	0.582
0.278	0.232	0.256	0.257	0.334	0.309	0.268	0.2105	0.263	0.405	0.4595	0.301	0.327	0.3405	0.589
0.247	0.353	0.21	0.219	0.265	0.554	0.154	0.21	0.169	0.362	0.275	0.341	0.411	0.348	0.591
0.206	0.205	0.216	0.427	0.255	0.4725	0.2775	0.226	0.265	0.373	0.358	0.374	0.411	0.353	0.2765
0.256	0.2745	0.334	0.293	0.556	0.387	0.244	0.311	0.354	0.636	0.366	0.26	0.421	0.3575	0.283
0.238	0.337	0.204	0.379	0.269	0.263	0.207	0.2305	0.211	0.438	0.276	0.3745	0.434	0.3655	0.289
0.233	0.295	0.347	0.655	0.268	0.586	0.278	0.273	0.281	0.387	0.347	0.477	0.4375	0.366	0.296
0.276	0.225	0.252	0.438	0.327	0.287	0.247	0.183	0.2425	0.306	0.443	0.28	0.443	0.367	0.299
0.267	0.1895	0.2135	0.375	0.279	0.2685	0.323	0.293	0.315	0.316	0.286	0.353	0.455	0.361	0.307
0.177	0.172	0.275	0.597	0.349	0.317	0.279	0.276	0.282	0.358	0.481	0.329	0.465	0.3695	0.309
0.2595	0.279	0.213	0.268	0.621	0.2525	0.3005	0.281	0.297	0.379	0.324	0.458	0.468	0.377	0.312
0.2795	0.213	0.258	0.444	0.278	0.2675	0.211	0.236	0.213	0.33	0.296	0.399	0.471	0.379	0.313
0.2325	0.27	0.34	0.2645	0.2665	0.555	0.275	0.198	0.249	0.3745	0.303	0.449	0.493	0.3795	0.314
0.2135	0.223	0.231	0.239	0.411	0.328	0.203	0.203	0.257	0.308	0.45	0.2895	0.495	0.389	0.315
0.2255	0.207	0.332	0.334	0.2645	0.439	0.191	0.219	0.187	0.364	0.2805	0.348	0.571	0.397	0.317
0.294	0.179	0.2665	0.487	0.232	0.4465	0.205	0.23	0.198	0.4435	0.356	0.364	0.598	0.403	0.318
0.164	0.224	0.341	0.531	0.588	0.429	0.317	0.284	0.308	0.273	0.379	0.264	0.6075	0.403	0.328
0.212	0.234	0.258	0.378	0.435	0.259	0.221	0.244	0.225	0.305	0.442	0.269	0.8195	0.4035	0.331
0.254	0.342	0.2125	0.174	0.441	0.607	0.325	0.301	0.321	0.379	0.315	0.456	0.341	0.411	0.337
0.2695	0.267	0.246	0.261	0.635	0.426	0.186	0.214	0.171	0.325	0.468	0.305	0.341	0.411	0.341
0.297	0.398	0.267	0.319	0.226	0.525	0.211	0.207	0.259	0.3855	0.345	0.458	0.344	0.4115	0.349
0.244	0.249	0.218	0.277	0.257	0.459	0.241	0.252	0.228	0.2725	0.379	0.2635	0.345	0.4115	0.3505
0.222	0.2025	0.299	0.283	0.553	0.858	0.277	0.201	0.251	0.5495	0.357	0.364	0.358	0.4115	0.351
0.2505	0.331	0.212	0.369	0.367	0.33	0.22	0.244	0.22	0.335	0.478	0.318	0.368	0.417	0.363
0.196	0.282	0.287		0.313	0.3305	0.155	0.211	0.17	0.368	0.283	0.3525	0.3695	0.459	0.364
0.205		0.214			0.253	0.28	0.277	0.2835	0.322	0.62	0.302	0.373	0.47	0.369
0.263		0.203			0.445	0.244	0.304	0.347	0.262	0.371	0.261	0.386	0.484	0.3695
0.192		0.28			0.441	0.2765	0.199	0.2505	0.341	0.302	0.416	0.394	0.488	0.378
0.238					0.498	0.25	0.346	0.39	0.3855	0.347	0.475	0.3945	0.513	0.383
0.2325					0.591	0.26	0.191	0.247	0.365	0.283	0.349	0.396	0.5235	0.404
					0.5795	0.236	0.29	0.26		0.3045	0.379	0.403	0.569	0.404
					0.273	0.2565	0.208	0.256		0.351	0.36	0.406	0.5805
					0.211	0.322	0.35	0.293			0.344	0.4075
					0.361	0.298	0.269	0.277			0.379	0.408
						0.292	0.281	0.307			0.3645	0.408
						0.309	0.242				0.363	0.409
							0.281				0.377	0.4095
											0.44	0.41
											0.375	0.342
											0.45	0.3445
												0.347
												0.354
												0.355
												0.357
												0.359

## Sheet: Figure 8. 
Figure 8.e
KO+ SCRD16A			KO+ SCRD16F			KO+F171S			KO+F337V			KO+ D615N			KO+ SCRD16A			KO+ SCRD16F
Experiment 1	Experiment 2	Experiment 3	Experiment 1	Experiment 2	Experiment 3	Experiment 1	Experiment 2	Experiment 3	Experiment 1	Experiment 2	Experiment 3	Experiment 1	Experiment 2	Experiment 3	Experiment 1	Experiment 2	Experiment 3	Experiment 1	Experiment 2	Experiment 3
121.614	154.465	131.704	53.8377	37.0539	61.5657	118.166	204.967	222.967	306.079	233.263	256.586	186.929	113.203	274	121.614	154.465	131.704	53.8377	37.0539	61.5657
185.466	131.651	186.277	55.9688	55.5461	64.2546	158.81	201.402	225.461	181.153	241.565	168.111	102.029	156.999	105.134	185.466	131.651	186.277	55.9688	55.5461	64.2546
131.761	157.788	154.787	59.313	62.2719	66.5505	157.497	116.254	118.326	168.198	236.591	165.538	140.103	281.942	168.708	131.761	157.788	154.787	59.313	62.2719	66.5505
155.666	168.621	163.243	66.008	66.2436	66.6573	122.172	146.003	206.133	263.176	236.894	288.18	149.272	84.9506	172.512	155.666	168.621	163.243	66.008	66.2436	66.6573
123.851	156.883	147.787	66.0618	75.4992	76.8275	125.498	202.565	170.325	161.827	257.078	128.243	122.04	223.808	125.651	123.851	156.883	147.787	66.0618	75.4992	76.8275
169.001	182.6	166.526	69.576	76.0183	77.303	148.408	201.2	159.007	307.142	349.897	92.2726	172.001	99.0018	224.019	169.001	182.6	166.526	69.576	76.0183	77.303
155.273	168.002	160.162	75.2425	76.8009	78.254	149.043	125.509	125.227	259.495	187.992	278.263	172.201	105.989	224.863	155.273	168.002	160.162	75.2425	76.8009	78.254
84.2843	108	89.6609	76.5546	81.4655	79.6607	146.234	146.961	142.007	168.2	309.204	168.101	155.094	93.2068	213.03	84.2843	108	89.6609	76.5546	81.4655	79.6607
121.355	143.206	129.647	76.6598	83.1729	80.2021	170.296	158.355	149.97	189.166	318.253	185.201	113.565	183.006	113.425	121.355	143.206	129.647	76.6598	83.1729	80.2021
105.103	118.676	105.262	77.4256	83.6029	82.0298	115.728	170.805	151.152	246.889	167.999	235.991	182.299	107.344	254.003	105.103	118.676	105.262	77.4256	83.6029	82.0298
108.103	119.527	109.76	80.2443	87.1028	82.2751	180.048	157.93	222.851	259.006	271.55	271.906	155.002	88.9267	208.98	108.103	119.527	109.76	80.2443	87.1028	82.2751
154.354	164.707	159.273	80.5053	88.9956	83.2627	195.188	206.011	226.565	235.165	185.173	227.326	120.028	222.549	125.202	154.354	164.707	159.273	80.5053	88.9956	83.2627
131.88	161.967	155.029	82.0067	89.6166	83.6192	201.168	91.7298	211.047	236.002	246.968	228.676	108.197	174.03	107.293	131.88	161.967	155.029	82.0067	89.6166	83.6192
121.002	142.886	125.446	82.202	93.0056	88.2208	146.352	207.476	149.089	252.152	258.812	307.14	223.301	172.277	278.002	121.002	142.886	125.446	82.202	93.0056	88.2208
119.028	122.779	121.243	83.8816	96.7746	88.344	149.121	157.995	177.097	227.76	302.978	197.103	131.65	252.057	142.277	119.028	122.779	121.243	83.8816	96.7746	88.344
108.172	120.354	119.716	85.2537	96.8597	90.8816	119.166	183.027	102.009	258.343	259.262	327.936	99.668	148.287	104.978	108.172	120.354	119.716	85.2537	96.8597	90.8816
172.992	198.544	171.288	86.6518	96.9947	91.2929	135.09	120.205	185.003	188.019	168.203	168.171	178.779	106.382	253.03	172.992	198.544	171.288	86.6518	96.9947	91.2929
89.1019	108.797	91.1984	88.4613	103.177	93.1019	120.108	152.994	193.429	307.131	207.729	87.0577	99.8297	147.005	96.4977	89.1019	108.797	91.1984	88.4613	103.177	93.1019
170.255	184.999	168.778	88.8782	105.788	96.0961	177.246	121.957	195.022	287.993	236.22	241.613	182.441	108.594	254.484	170.255	184.999	168.778	88.8782	105.788	96.0961
132.001	163.54	155.715	93.2728	106.972	96.7006	152.867	206.927	149.326	201.412	183.007	185.314	152.283	87.5627	187.028	132.001	163.54	155.715	93.2728	106.972	96.7006
168.897	176.009	165.098	94.3656	108.252	105.173	188.66	188.002	151.277	231.017	246.99	210.541	108.353	174.397	107.3	168.897	176.009	165.098	94.3656	108.252	105.173
107.525	121.574	120.003	96.1343	108.434	106.996	167.089	203.761	120.677	219.618	120.425	188.508	138.163	254.502	145.277	107.525	121.574	120.003	96.1343	108.434	106.996
102.167	113.615	102.029	98.2012	111.088	108.088	157.893	153.008	146.451	252.889	315.928	311.404	88.6477	131.434	96.108	102.167	113.615	102.029	98.2012	111.088	108.088
183.273	224.286	184	99.9297	116.814	108.446	125.243	97.3384	122.001	108.25	328.628	76.3451	156.648	96.0107	221.587	183.273	224.286	184	99.9297	116.814	108.446
181.253	211.263	182.993	104.77	127.565	114.263	159.03	125.32	180.642	305.626	288.029	256.002	168.603	96.4019	172.081	181.253	211.263	182.993	104.77	127.565	114.263
117.263	121.665	120.727	105.53	133.8	116.777	203.524	201.287	155.202	168.006	306.676	151.627	209.968	123.006	276.068	117.263	121.665	120.727	105.53	133.8	116.777
168.795	174.626	163.731	107.455	145.313	123.565	195.774	204.2	188.621	257.006	321.887	318.794	74.5757	130.03	85.7	168.795	174.626	163.731	107.455	145.313	123.565
123.566	155.69	142.98	107.703	151.492	128.008	204.195	116.03	171.122	188.257	108.913	182.957	88.263	275.02	95.5504	123.566	155.69	142.98	107.703	151.492	128.008
173.153	198.771	178.648	107.754	151.54	128.665	139.83	122.437	203.255	251.002	235.015	305.759	138.253	220.077	147.151	173.153	198.771	178.648	107.754	151.54	128.665
198.003	156.94	122.373	107.998	156.996	136.977	115.87	194.982	170.007	235.67	207.802	228.02	119.996	75.1029	122.75	198.003	156.94	122.373	107.998	156.996	136.977
119.788	205.667	197.994	109.677	158.153	139.017	122.121	206.337	207.329	262.058	223.271	287.453	142.267	122.007	172.18	119.788	205.667	197.994	109.677	158.153	139.017
193.228	131.457	121.61	110.566	159.98	146.22	157.641	194.893	139.466	242.99	186.027	235.461	67.5977	85.7003	79.0188	193.228	131.457	121.61	110.566	159.98	146.22
119.224	168.789	163.663	112.671	170.04	149.886	201.878	122.451	229.335	289.355	179.018	242.77	149.608	129.204	174.264	119.224	168.789	163.663	112.671	170.04	149.886
156.242	155.353	141.081	114.503	171.243	150.986	161	115.938	170.658	270.029	236.456	301.019	188.155	145.252	274.595	156.242	155.353	141.081	114.503	171.243	150.986
122.981	164.242	156.003	116.526	189.309	157.894	116.39	183.349	196.021	287.631	208.03	239.557	84.9902	168.263	89.5596	122.981	164.242	156.003	116.526	189.309	157.894
142.263	205.311	180.03	119.566	189.668	158.672	187.248	144.165	194.244	228.128	212.831	205.29	89.0288	208.741	96.2651	142.263	205.311	180.03	119.566	189.668	158.672
175.66	164.66	154.021	125.734	190.779	160.802	193.929	76.9339	200.068	232.992		227.303	105.003	224.431	106.002	175.66	164.66	154.021	125.734	190.779	160.802
197.266	197.004	181.203	128.111	208.996	168.902	120.738		148.698	241.01		232.62	117.276	129.003	120.001	197.266	197.004	181.203	128.111	208.996	168.902
130.565	183.556	190.182	130.782	222.676	169.676	157.201		116.16	247.068		304.454	123.12	125.101	129.021	130.565	183.556	190.182	130.782	222.676	169.676
179.986	132.033	184.961	135.845	231.76	171.177	171.017		125.02	287.802		239.928	82.2928	172.142	87.7943	179.986	132.033	184.961	135.845	231.76	171.177
189.266		156.464	141.303	286.529	187.386	204.448		204.006	165.59		130.837	75.1757	119.893	87.0297	189.266		156.464	141.303	286.529	187.386
184.226		168.79	147.224	311.589	187.677	155.265		161.031	118.267		78.0196	105.242	224.785	106.074	184.226		168.79	147.224	311.589	187.677
143.201		168.354	147.777		199.677	120.998		195.546	151.872		101.632	66.0822	279.028	72.2725	143.201		168.354	147.777		199.677
171.771		122.505	148.914		201.786	115.995		170.993	272.74		236.998	125.305	113.847	129.303	171.771		122.505	148.914		201.786
169.012			151.244		209.672	151.021		118.253	287.382		239.307	140.003	181.029	162.293	169.012			151.244		209.672
120.203			154.665		221.357	123.079		188.346	301.131		246.264	186.856	224.908	273.941	120.203			154.665		221.357
			157.668		228.084	97.0007		192.769	306.153		256.897	108.426	186.991	111.266				157.668		228.084
			158.009		230.994			122.3	258.801		271.667	129.366	104.783	131.272				158.009		230.994
			158.991		231.851			158.988	256.501		318.02	113.828		119.9				158.991		231.851
			160.775		285.354			177.8	168.15		163.206	172.099		224.675				160.775		285.354
					293.089			201.4	125.26			238.029		273.005						293.089
					97.6749			204.298	128.589			185.506		306.987						97.6749
					104.077			158.776				237.129		107.215						104.077
								125.004				108.003
								116.57
								212.965
								151.971
								204.442
								204.101
								125.587
								77.0277

## Sheet: Supplementary Figure 1.
Supplementary Figure 1.b
RT-PCR from C57BL/6J mouse tissue shows TMEM16K is broadly expressed. RNA was extracted, reverse transcribed and equal amounts of each tissue sample were loaded on agarose gel and revealed with ethidium bromide. Housekeeping gene Gapdh was used as a control. DNA Ladder used was GeneRuler 1 kb Plus DNA Ladder from ThermoScientific.
Gapdh
Beta-Actin
TMEM16K, primer pair 1
TMEM16K primer pair 1

## Sheet: Supplementary Figure 3.
Supplementary Figure 3.b										Supplementary Figure 3.c
TGN38 volume			TGN38 area		TGN38 index of fragmentation					GM130 volume			GM130 area		GM130 index of fragmentation
WT	KO		WT	KO		WT	KO			WT	KO		WT	KO		WT	KO
169.53	157.859		437.499	498.026		0.387497	0.316969			262.959	138.708		654.118	407.175		0.402005	0.340659
218.236	206.372		750.048	502.58		0.290963	0.410626			393.115	39.2542		862.221	191.122		0.455932	0.205388
309.53	190.731		1065.5	484.92		0.290502	0.393325			190.18	122.719		466.208	617.705		0.407929	0.198668
139.79	216.115		465.87	593.68		0.300061	0.364026			300.812	121.98		655.24	343.949		0.459086	0.354646
1298.82	261.536		4304.17	645.07		0.301759	0.405439			280.651	70.0632		703.347	247.01		0.399022	0.283645
622.209	255.77		2009.26	773.891		0.309671	0.330499			462.681	93.1007		1020.35	338.794		0.453453	0.274801
199.564	392.048		673.041	1212.33		0.296511	0.323385			242.125	290.783		511.288	967.252		0.473558	0.300628
86.9805	477.056		223.079	1133.02		0.389909	0.421048			199.646	194.539		556.565	658.197		0.35871	0.295563
284.353	170.469		1059.02	530.628		0.268506	0.32126			137.348	258.589		464.368	538.849		0.295774	0.479891
310.248	410.489		1127.65	1384.66		0.275128	0.296456			157.81	247.136		420.649	456.04		0.375159	0.541917
250	457.167		1081.66	1273.43		0.231125	0.359003			129.816	177.195		444.678	589.073		0.291933	0.300804
428.549	364.739		1219.25	1230.67		0.351486	0.296374			284.458	83.4082		615.999	344.564		0.461783	0.242069
286.077	171.178		924.416	583.736		0.309467	0.293247			96.7033	182.311		332.796	589.623		0.290578	0.309199
408	127.539		1253.51	404.179		0.325487	0.31555			124.308	166.453		324.438	341.541		0.383149	0.487359
308.217	115.328		1017.9	334.373		0.302798	0.344907			89.4914	85.5567		266.631	260.963		0.335638	0.327849
326.63	229.213		957.103	507.576		0.34127	0.451583			104.829	109.904		372.524	339.286		0.281401	0.323927
60.2544	152.346		152.643	440.176		0.39474	0.346102			109.136	70.9777		329.587	220.64		0.33113	0.321689
185.127	319.016		497.022	1027.51		0.372473	0.310474			84.4533	80.1476		237.974	231.465		0.354884	0.346263
209.65	210.022		576.986	768.586		0.363354	0.273257			99.4933	102.698		326.001	306.862		0.305193	0.334673
283.166	234.516		820.737	734.559		0.345014	0.319261			66.408	69.8628		213.449	186.2		0.311119	0.375203
296.917	142.164		936.419	369.987		0.317078	0.384241			141.177	111.695		568.329	350.716		0.248407	0.318478
154.043	95.7432		435.498	261.14		0.353717	0.366636			68.2543	64.0778		217.893	194.198		0.313247	0.329961
216.878	202.472		522.8	552.367		0.414838	0.366553			41.139	80.6507		125.578	349.502		0.327596	0.230759
117.89	72.12		509.923	246.008		0.231191	0.293161			128.583	229.204		421.082	673.289		0.305363	0.340425
151.033	292.753		626.144	1070.1		0.241211	0.273576			43.8804	132.357		134.092	366.786		0.327242	0.360857
289.138	311.313		1135.41	855.106		0.254656	0.364063			52.5455	107.043		184.659	340.519		0.284554	0.314353
157.115	573.413		614.636	1819.85		0.255623	0.315089			99.2301	84.6553		315.315	235.934		0.314701	0.358809
200.107	173.024		527.869	612.865		0.379084	0.28232			41.1517	70.8461		152.884	210.951		0.26917	0.335842
159.066	153.722		378.888	383.809		0.419823	0.400517			144.664	212.431		466.313	597.253		0.31023	0.355681
126.585	372		368.156	1228.29		0.343834	0.30286			62.0879	116.386		189.76	424.13		0.327192	0.274411
91.2741	356.265		286.906	1086.3		0.318132	0.327961			141.836	117.577		433.599	450.912		0.327113	0.260753
165.029	159.389		530.037	394.426		0.311354	0.404104			70.5306	90.0762		220.728	346.235		0.319537	0.260159
473.684	119.279		1816.59	322.718		0.260754	0.369608			146.004	82.7306		428.506	323.824		0.340729	0.25548
121.092	218.571		364.489	609.278		0.332226	0.358738			209.177	125		651.333	408.722		0.321153	0.305832
73.9005	339		277.857	1031.02		0.265966	0.328802			80.3821	82.3869		290.451	301.555		0.276749	0.273206
423.207	470.542		1122.48	1354.72		0.377028	0.347336			140.193	126.734		509.57	386.614		0.27512	0.327804
101.81	207		242.976	648.233		0.41901	0.31933			101.749			335.431			0.303339
141.484	509.361		423.21	1549.64		0.334312	0.328696			94.802			306.221			0.309587
750.346	356.632		2365.03	1025.98		0.317267	0.347603			59.2			167.946			0.352493
771.639	433.08		2464.04	1428.14		0.31316	0.303248			90.581			229.805			0.394166
767.518	149.605		2419.38	416.317		0.317237	0.359353
244.595	568.731		756.466	2879.99		0.32334	0.197476
835.742	233.642		2556.21	743.132		0.326945	0.314401
595.834	419.26		1808.24	1365.46		0.32951	0.307046
633.841	203		1997.27	601.206		0.317353	0.337654
277.516	144.262		582.529	431.191		0.476399	0.334567
550.204	107.89		1500.16	270.761		0.366764	0.398471
220.901	120.702		754.128	354.259		0.292923	0.340718
72.8	144.607		200.134	287.668		0.363757	0.502688
160.946	113.407		415.478	276.011		0.387376	0.410879
115.427	102.517		244.5	315.87		0.472093	0.324555
111.898	351.766		258.709	772.285		0.432524	0.455487
438.892	286		865.826	892.205		0.506906	0.320554
261.71	231.477		636.535	686.312		0.411148	0.337277
234.802	302.454		488.992	940.213		0.480176	0.321686
172.844	144.853		452.996	391.414		0.381557	0.370074
64.8729	239.791		136.099	609.1		0.47666	0.393681
79.8579	153.364		193.67	362.454		0.41234	0.423126
109.637	227.923		241.827	812.386		0.45337	0.28056
315.231	70.203		819.078	214.955		0.38486	0.326594
120.877	116.744		231.283	291.447		0.522637	0.400567
203.505	192.579		466.918	557.609		0.435847	0.345366
131.263	192.579		378.393	557.609		0.346897	0.345366
217.891	192.62		551.364	442.136		0.395186	0.435658
187.159	704.426		493.169	2009.52		0.379503	0.350545
157.718	109.112		399.033	310.101		0.39525	0.351859
149.116	46.7162		337.276	152.693		0.442119	0.305948
236.951	213.049		534.748	433.482		0.443107	0.491483
119.929	216.157		255.012	444.247		0.470288	0.486569
128.359	98.3084		289.728	261.529		0.443033	0.375898
170.681	249.366		455.106	553.066		0.375036	0.450879
212.385	189.305		521.988	429.351		0.406876	0.44091
168.427	236.421		455.897	701.84		0.36944	0.336859
121.892	84.1278		285.061	233.204		0.427598	0.360748
162.725	227.736		404.757	664.891		0.402032	0.342516
205.677	304.018		452.823	959.713		0.45421	0.31678
253.517	177.206		590.89	382.792		0.429043	0.462931
271.683	116.347		771.814	299.87		0.352006	0.38799
114.004	135.748		322.014	325.274		0.354034	0.417335
193.144	129.339		564.114	304.388		0.342384	0.424916
138.397	119.993		374.738	359.821		0.369317	0.33348
93.0925	206.946		276.841	423.539		0.336267	0.488611
92.5763			195.505			0.473525
204.552			494.046			0.414035
109.954			271.807			0.40453
146.864			331.482			0.443053
212.482			455.584			0.466395
126.303			288.708			0.437476
140.679			370.737			0.379457
158.317			393.678			0.402149
77.5211			154.139			0.50293
170.106			404.934			0.420084
184.262			382.845			0.481297
83.9856			207.641			0.404475
128.604			322.078			0.399295
189.455			475.242			0.398649
156.957			405.621			0.386955
341.513			829.15			0.411883
72.9054			213.809			0.340983

## Sheet: Supplementary Figure 5.
Supplementary Figure 5.b								Supplementary Figure 5.e
WT			KO					WT			KO
Total endosomes per EM micrograph	Endosomes with ER in proximity >30nm	%	Total endosomes per EM micrograph	Endosomes with ER in proximity >30nm	%			Nuclei	PLA puncta	PLA puncta per cell	Nuclei	PLA puncta	PLA puncta per cell
1	1	100	6	3	50			18	83	4.61111	28	530	18.9286
3	2	66.6667	4	2	50			21	199	9.47619	10	231	23.1
2	1	50	5	4	80			10	160	16	11	87	7.90909
2	1	50	4	2	50			15	176	11.7333	9	151	16.7778
1	1	100	3	2	66.6667			9	79	8.77778	8	184	23
2	2	100	2	2	100			15	109	7.26667	8	182	22.75
5	3	60	3	3	100			12	102	8.5	9	165	18.3333
2	2	100	2	0	0			15	153	10.2	10	164	16.4
1	1	100	3	0	0			14	29	2.07143	10	162	16.2
3	2	66.6667	2	0	0			12	40	3.33333	5	59	11.8
2	1	50	4	2	50			12	86	7.16667	8	44	5.5
2	2	100	2	2	100			17	170	10	10	43	4.3
5	5	100	4	1	25			11	117	10.6364	26	396	15.2308
4	3	75	2	1	50			22	214	9.72727	6	14	2.33333
1	1	100	1	1	100			20	160	8	5	12	2.4
1	1	100	2	2	100			16	134	8.375	8	8	1
2	1	50	2	1	50			13	66	5.07692	9	15	1.66667
4	4	100	2	0	0			16	320	20	7	16	2.28571
5	3	60	8	5	62.5			17	246	14.4706	10	22	2.2
2	1	50	4	4	100			21	210	10	7	15	2.14286
2	2	100	8	5	62.5			21	285	13.5714	7	19	2.71429
4	2	50	3	3	100			17	197	11.5882	7	19	2.71429
3	1	33.3333	2	0	0			24	115	4.79167	9	23	2.55556
4	3	75	6	6	100			21	204	9.71429	20	451	22.55
3	2	66.6667	3	2	66.6667			32	435	13.5938	7	29	4.14286
1	1	100	3	1	33.3333			26	333	12.8077	6	25	4.16667
4	3	75	3	0	0			15	168	11.2	4	10	2.5
5	3	60	5	3	60			36	122	3.38889	8	17	2.125
5	2	40	5	4	80			27	142	5.25926	7	12	1.71429
8	6	75	5	4	80			40	141	3.525	5	17	3.4
9	5	55.5556	2	1	50			81	154	1.90123	6	9	1.5
5	4	80	3	3	100			6	101	16.8333	6	19	3.16667
11	7	63.6364	2	2	100			9	112	12.4444	3	27	9
2	1	50	1	0	0			18	75	4.16667	6	33	5.5
2	2	100	3	3	100			13	134	10.3077	16	532	33.25
5	3	60	5	4	80			16	142	8.875	13	47	3.61538
6	4	66.6667	4	2	50			16	222	13.875	11	66	6
5	3	60	7	6	85.7143			20	369	18.45	7	100	14.2857
3	0	0	5	3	60			18	250	13.8889	10	134	13.4
3	2	66.6667	10	4	40			24	199	8.29167	8	24	3
1	0	0	14	7	50			18	246	13.6667	5	59	11.8
2	0	0	12	8	66.6667			20	197	9.85	7	109	15.5714
3	2	66.6667	6	4	66.6667			17	267	15.7059	7	122	17.4286
3	3	100	12	10	83.3333			6	122	20.3333	4	180	45
5	4	80	15	9	60			14	68	4.85714	4	422	105.5
1	1	100	10	7	70			14	168	12	12	456	38
2	2	100	9	7	77.7778			16	405	25.3125	7	295	42.1429
1	0	0	5	3	60			14	264	18.8571	6	735	122.5
5	4	80	3	2	66.6667			11	191	17.3636	7	331	47.2857
3	2	66.6667	11	9	81.8182			6	65	10.8333	5	145	29
5	5	100	4	4	100			4	60	15	7	88	12.5714
5	3	60	7	3	42.8571			20	198	9.9	5	48	9.6
4	1	25	6	5	83.3333			14	62	4.42857	7	41	5.85714
3	2	66.6667	12	9	75			9	85	9.44444	3	22	7.33333
2	1	50	2	2	100			15	102	6.8	5	41	8.2
2	0	0	10	7	70			23	172	7.47826	12	499	41.5833
2	2	100	10	7	70			11	41	3.72727	4	68	17
2	2	100	13	8	61.5385			8	26	3.25	6	61	10.1667
2	2	100	5	3	60			10	33	3.3	4	54	13.5
3	3	100	6	5	83.3333			16	8	0.5	7	84	12
6	3	50	4	4	100			21	23	1.09524	10	62	6.2
10	5	50	3	1	33.3333			22	47	2.13636	14	63	4.5
1	1	100	9	5	55.5556			19	77	4.05263	4	46	11.5
1	0	0	1	1	100			15	120	8	9	152	16.8889
2	2	100	1	1	100			21	244	11.619	4	224	56
5	4	80	5	2	40			13	223	17.1538	7	170	24.2857
3	1	33.3333	11	8	72.7273			15	129	8.6	13	544	41.8462
4	2	50	6	4	66.6667			14	282	20.1429	13	323	24.8462
			4	1	25			16	175	10.9375	13	144	11.0769
			3	2	66.6667			15	151	10.0667	19	795	41.8421
			5	2	40			29	127	4.37931	24	554	23.0833
								15	48	3.2	28	348	12.4286
								18	31	1.72222	34	377	11.0882
								20	14	0.7	36	291	8.08333
								16	4	0.25	38	320	8.42105
								14	11	0.785714	36	251	6.97222
								16	17	1.0625	25	544	21.76
								8	202	25.25	13	562	43.2308
								16	18	1.125	24	513	21.375
								13	37	2.84615	30	422	14.0667
								14	49	3.5	33	472	14.303
								17	84	4.94118	36	556	15.4444
								19	111	5.84211	33	212	6.42424
								11	73	6.63636	22	602	27.3636
								16	200	12.5	27	487	18.037
								11	39	3.54545	14	414	29.5714
								13	20	1.53846	6	160	26.6667
								18	14	0.777778	12	106	8.83333
								12	142	11.8333	14	416	29.7143
								17	8	0.470588	11	87	7.90909
								8	20	2.5	6	125	20.8333
								16	231	14.4375	6	100	16.6667
								8	308	38.5	6	97	16.1667
								17	434	25.5294	8	108	13.5
								17	555	32.6471	7	87	12.4286
								13	707	54.3846	10	51	5.1
								11	729	66.2727	12	46	3.83333
								16	670	41.875	7	88	12.5714
								13	714	54.9231	8	70	8.75
								16	947	59.1875	8	13	1.625
								13	702	54	6	59	9.83333
								7	374	53.4286	13	35	2.69231
								13	324	24.9231	12	154	12.8333
								16	810	50.625	13	63	4.84615
								14	523	37.3571	11	99	9
								19	748	39.3684	17	78	4.58824
								15	697	46.4667	9	58	6.44444
								19	800	42.1053	13	125	9.61538
								17	770	45.2941	10	64	6.4
								14	726	51.8571	13	43	3.30769
								16	613	38.3125	5	22	4.4
								18	446	24.7778	13	44	3.38462
								8	36	4.5	7	55	7.85714
								13	449	34.5385	14	28	2
								12	131	10.9167	2	16	8
								13	171	13.1538	27	133	4.92593
								12	116	9.66667	14	59	4.21429
								7	62	8.85714	16	89	5.5625
								8	48	6	9	78	8.66667
								9	40	4.44444	14	120	8.57143
								10	44	4.4	12	42	3.5
								13	18	1.38462	10	53	5.3
								5	41	8.2	6	8	1.33333
								7	50	7.14286	18	98	5.44444
								8	35	4.375	16	56	3.5
								10	21	2.1	12	40	3.33333
								8	30	3.75	22	177	8.04545
								10	27	2.7	9	44	4.88889
								8	32	4	19	146	7.68421
								7	36	5.14286	5	19	3.8
								10	25	2.5	11	24	2.18182
								11	43	3.90909	9	38	4.22222
								16	42	2.625	9	48	5.33333
								18	42	2.33333	7	51	7.28571
								7	62	8.85714	7	32	4.57143
								9	36	4	6	37	6.16667
								5	30	6	6	54	9
								3	23	7.66667	5	46	9.2
								5	42	8.4	4	37	9.25
								8	81	10.125	9	25	2.77778
								7	108	15.4286	5	38	7.6
								10	105	10.5	15	94	6.26667
								11	140	12.7273	17	94	5.52941
								11	138	12.5455	9	42	4.66667
								11	233	21.1818	6	41	6.83333
								9	96	10.6667	8	75	9.375
								8	215	26.875	11	105	9.54545
								7	257	36.7143	11	150	13.6364
								8	252	31.5	10	123	12.3
								10	408	40.8	15	101	6.73333
								11	363	33	11	35	3.18182
								13	508	39.0769	4	8	2
								11	364	33.0909	5	34	6.8
								10	382	38.2	8	121	15.125
								7	487	69.5714	6	112	18.6667
								9	505	56.1111	8	133	16.625
								7	106	15.1429	9	165	18.3333
								11	753	68.4545	11	192	17.4545
								8	689	86.125	7	110	15.7143
								10	513	51.3	6	151	25.1667
								11	391	35.5455	9	101	11.2222
								12	555	46.25	5	73	14.6
								11	563	51.1818	18	168	9.33333
								10	296	29.6	12	290	24.1667
								10	345	34.5	19	124	6.52632
								5	308	61.6	11	143	13
								5	171	34.2	6	79	13.1667
								11	122	11.0909	6	42	7
								14	112	8	9	61	6.77778
								9	97	10.7778	10	97	9.7
								8	52	6.5	5	232	46.4
								9	60	6.66667	11	243	22.0909
								10	46	4.6	7	307	43.8571
								11	62	5.63636	9	13	1.44444
								8	30	3.75	6	35	5.83333
								9	53	5.88889	14	232	16.5714
								8	53	6.625	12	90	7.5
								9	29	3.22222	11	85	7.72727
								14	183	13.0714	15	71	4.73333
								15	34	2.26667	12	76	6.33333
								16	40	2.5	8	52	6.5
								13	40	3.07692	11	76	6.90909
								10	51	5.1	12	164	13.6667
								11	59	5.36364	12	115	9.58333
								12	62	5.16667	11	52	4.72727
								6	39	6.5	13	19	1.46154
								10	24	2.4	9	104	11.5556
								8	16	2	11	51	4.63636
								13	21	1.61538	7	23	3.28571
								15	198	13.2	6	45	7.5
								8	25	3.125	3	50	16.6667
								10	31	3.1	9	97	10.7778
								11	33	3	9	56	6.22222
								10	39	3.9	10	35	3.5
								10	30	3	8	42	5.25
								18	55	3.05556	11	74	6.72727
								14	83	5.92857	12	71	5.91667
								18	119	6.61111	16	23	1.4375
								15	181	12.0667	5	88	17.6
								14	218	15.5714	11	56	5.09091
								12	8	0.666667	11	49	4.45455
								10	25	2.5	11	50	4.54545
								13	25	1.92308	13	33	2.53846
								10	14	1.4	9	23	2.55556
								9	14	1.55556	7	26	3.71429
								10	17	1.7	23	35	1.52174
								9	17	1.88889	12	167	13.9167
								6	16	2.66667	21	40	1.90476
								8	23	2.875	10	142	14.2
								9	39	4.33333	8	113	14.125
								13	52	4	8	170	21.25
								12	19	1.58333	6	53	8.83333
								10	33	3.3	6	167	27.8333
								10	79	7.9	9	174	19.3333
								6	54	9	12	186	15.5
								6	33	5.5	11	401	36.4545
								1	17	17	6	233	38.8333
								8	34	4.25	10	273	27.3
								10	15	1.5	9	202	22.4444
								8	18	2.25	7	131	18.7143
								9	7	0.777778	17	147	8.64706
								12	31	2.58333	7	260	37.1429
								11	9	0.818182	5	122	24.4
								12	22	1.83333	7	411	58.7143
								6	13	2.16667	2	187	93.5
								10	28	2.8	7	207	29.5714
								11	10	0.909091	11	237	21.5455
								14	11	0.785714	8	94	11.75
								10	2	0.2	15	137	9.13333
								8	8	1	14	157	11.2143
								15	17	1.13333	4	107	26.75
											9	120	13.3333
											11	195	17.7273
											11	123	11.1818
											6	137	22.8333
											6	110	18.3333
											9	114	12.6667
											7	130	18.5714
											6	201	33.5
											13	260	20
											8	144	18
											17	257	15.1176
											7	105	15
											12	194	16.1667
											5	110	22
											12	793	66.0833
											7	177	25.2857
											9	871	96.7778
											7	460	65.7143
											16	231	14.4375
											10	143	14.3
											7	122	17.4286
